# Supplementary material for: Multi-Omics Analysis of Acute Lymphoblastic Leukemia Identified the Methylation and Expression Differences Between BCP-ALL and T-ALL
Source: Front Cell Dev Biol. 2021 Jan 21;8:622393. doi: 10.3389/fcell.2020.622393 (PMC7859262; doi:10.3389/fcell.2020.622393)
Supplement: Supplementary Table 1 — The annotations of the 168 methylation features. [file Table_1.XLSX]

## Sheet: TableS1
Probe_ID	Genome_Build	CHR	MAPINFO	SourceSeq	Strand	UCSC_RefGene_Name
cg26547698	37	16	89489058	CGACGAACAGTCACAGCCACGAGCACCGTCCGAAACAGAATCACAGCCTC	F	ANKRD11
cg04690998	37	7	2339777	AGACACCAGATGAGAGTCCAGCCTTCTGTGCATGGAAAACTAGGTCTTCG	F	SNX8
cg26437842	37	10	49893423	GCTATGAAGGGAACCCTGGGAAGGGCTGACACGGGCTTTCCTGGTTGTCG	R	WDFY4
cg09740560	37	6	29602390	CGTTACAGAAAGGGAAGCATTTTGCTTTCTGTTTAAAGTTGTGTATGTAG	R	GABBR1
cg18085400	37	4	2794637	CGCCCACCCTGAGGTACCGGCCCCGCCCCACGCCCAGCTCGGACCTCCAG	F	SH3BP2
cg02891579	37	10	102823812	AGGTACACACAGATATGGATGCTGGTACACACAAGGGTACCACGCAGACG	F	KAZALD1
cg24710886	37	1	31538937	CGGCCACCCGCACTGCCCTGGCCCCAGAGGTGCAGGGTTCAAACCCCTTC	F	PUM1
cg05998426	37	11	66103925	CGCACATCCCCAGTGAGTAACACTTCCTGAGGGCGGTCCGCCTGTCACAC	F	RIN1
cg09773499	37	19	7766717	CGAGTCCCTGATTTGGGGAAGTGAAAGCAGGCCATCTGGTCTGAGATGAG	R	FCER2
cg24999105	37	6	137106435	TTCTCATCCATGGTATGTTCCCACTTTACTTGAGCTTGTGACAAAAGTCG	F	MAP3K5
cg26607748	37	9	35690226	CGGCTGTCACTCAGAGGAAGCACGGAGCCCCCAGCCCAAGGGTCCCCTCC	R	TPM2
cg09983897	37	16	31483285	CGCGGAGGCGGCCACACCCCAGCCTTGGCCTCAGCTGCAGGGAGCCCCAG	R	TGFB1I1
cg25620356	37	7	18535407	CGGCTGGAGCCACTTGCAGGACTGAGGGTTTTTGCAACAAAACCCTAGCA	F	HDAC9
cg01731685	37	22	17565455	CGTCCAGTGACCCACAAGAGAAGCAAGAAGTCTGAACAGGGCCAAGAATC	F	IL17RA
cg00661777	37	7	106511741	AGGCCTTAATTCTGAGAATGTGGTCTTTTAGCCACCAGTACTCATTTTCG	F	PIK3CG
cg13031167	37	6	33041406	CATTTCCAGTGCTAGAGGCCCACAGTTTCAGTCTCATCTGCCTCCACTCG	F	HLA-DPA1
cg08146609	37	7	18535232	CGGCCATGCTTGACCTATTTTTGGCTCAGGCCGACCATTGTTCTATTTCT	F	HDAC9
cg26121730	37	1	156460453	CGGTTCCTGTCCCTTAAGCTGAGACTGCAGGGCCTGCCCCCCATTTGAGT	R	MEF2D
cg22881247	37	15	101460222	CGCTTCTTGCCCAGGTGGTCTCTGGCTGGCGCAGATACAACTGCTCTGTC	F	LRRK1
cg14913610	37	12	9142341	AAACTTATTCTACTCCCCATTCATCCATAGCCTACTGTTGCTATGCATCG	F	KLRG1
cg00120948	37	1	8484417	AGGTTGCAGACTGGTCTTAAAAGGCTAAGTCTGGCCCTTCACTGAATCCG	F	RERE
cg09285418	37	2	101768973	CGCCCACCCAGAGGCCGGGAGAGCATGGTCCAGGACTGGCAGCCACTAAC	F	TBC1D8
cg01937819	37	9	130616110	AATCTCACATAGGCACTTCCTTGTGGTGTGATCCTGGGGGACTGCCTTCG	F	ENG
cg20907136	37	6	33041221	CGCTCCTGCGTCCTCCTGAGCACTCACCCTTGATGGCCCCAGCTCCTCGG	F	HLA-DPA1
cg14499058	37	8	141129321	CGGGGCTGTCATCTGGAATGAGTTCAGGAAACTCAGGCTAATTTTAGCCA	F	TRAPPC9
cg08347042	37	19	45579378	TCACCGGGATAGTTCGGGGTCAACGGCGTCCACAGGGTCCACGGGTTCCG	R	ZNF296
cg04926556	37	7	48128294	GGAGCTGGCACTGTCACTGTGTGTACCCTGGATCTCTCTGGACGGCCTCG	F	UPP1
cg07217499	37	12	2416339	CGTCCAGGTCAGATTTGCAGCTTTGCACATCCCAAGGGTACAACCCAGGA	R	CACNA1C
cg18696027	37	15	45002597	CGGCACCTTATTTATGGTCACTTTAGAGGGTAGGTTTTCTTAATGGGTCT	F	B2M
cg03100639	37	16	31483137	CGGTGTCTGTTTGGGGGCCTCAGTCCGTGTCTGTAAGTCTCCCTAGGGAG	F	TGFB1I1
cg09989037	37	1	44300942	CGGTCGCCAACTCCCTGGGGCCAGAATAGTCAGTCTCTCTAAGGCACTCA	R	ST3GAL3
cg06132620	37	6	138820503	AATGTAAATCACATTAAAAGCTCAGCCCAGTAGGCAGGTGGCAAGCTTCG	R	NHSL1
cg19365697	37	6	30174261	ACCCTCAATTTTCCCCTGTGGGTCAGCCACAAGACCAGGGCAATTTAACG	F	TRIM26
cg11086982	37	14	73736972	CGGCACAGGCGGCTTCCGCACTGGGTGCTAACGTATAGACAAGGGGAACA	F	PAPLN
cg23275914	37	1	1114914	CGGCCCAGGGTTCCGCCTGGCTGGCACCACCCCTGGAAGGGCAGCCCCTC	F	TTLL10
cg01391022	37	12	122360665	CGTGGGTGTGTTCAAGTTTATTCTTGGCCTACCAGCAGACCCACAATGGC	R	WDR66
cg01686739	37	12	107855547	CGTCAGTCCCAAAGCCTCCAGAGAAAGAAAATAAGCCAGGCCTGGGGCTG	F	BTBD11
cg10746778	37	11	121460778	CGGGAGCAGTTTGGGGCTTCTGTGGGGTTTTCTGCAGAGATCAACCACAT	R	SORL1
cg06560887	37	11	33890371	CGGACCCCTCACCCGCCCGTTATCCGCAAGGCTGGCAGCGGCTCCACCTG	F	LMO2
cg06876053	37	11	9810051	CGGGCAACTAAAACAGCTGGGAAGCTGCTGGAAGGAGTAAATTGCTCTAT	F	SBF2
cg22051146	37	5	177895047	CGCATCACCTAACAGCCTCTGGGGCGGTGTGTTCCTTATGTTGGGAGTGG	F	COL23A1
cg06571407	37	20	44746823	AACTCCCGGGGGAATTAGACTTGTGGGAATGTTCTGGGGAAACTCCTGCG	R	CD40
cg19785066	37	20	44746655	CGCAGGAAGCAGGCTAGCTCCTAGCCCGCCTCGGCTTGGCCTTTGTGGGA	F	CD40
cg04346861	37	2	240291097	AACCAACCGGGTTAGCGGGACTGTAGCTTGGAGACATTGCAGCCCAAGCG	F	HDAC4
cg23379806	37	10	14650660	TCTAGACCCATAACGCTAGAGCTCCAGGGGCCTTACCACTTCCTCTTTCG	F	FAM107B
cg00004667	37	1	16292746	CGCCAGCCTGCCCCATGGGAAGCTGTATCACCAGAGCTCAGAGAGCAAAG	R	ZBTB17
cg02334109	37	15	26044050	GAGTTTGTTTCTTCTATAGGGGACACAGAGTAAACCACTCAAGCCAGTCG	F	ATP10A
cg27021986	37	15	41805273	CGGTCCTCGCCCCTGCCGCTGGCAAGTCCCAGCCCCCGGGACCCGAAAGT	R	LTK
cg00231528	37	1	9714280	GACTACATTGGCCACACTACTCACTTAGATGTTTCTGGAATTAGGGCACG	R	C1orf200;PIK3CD
cg08894788	37	8	56792171	CGGAAGGATCTCCAGAGGAGCCTGGGCTTCGCAGGCACATCGACTACACC	R	LYN
cg09897604	37	10	49893549	GAGTTGGAGGGCCATTTCCAACGGGCCTCAGAGGGAGCTGGTCTATCCCG	R	WDFY4
cg09864245	37	11	33746426	CGGGCTGTTCCATCAAAATAAGACCAGGCCTTTATGAACCACTGCCAAAA	F	CD59
cg10156042	37	22	32149463	TATGAAGCCACGGCAGCCATTCTTATTAATAACCTGAGGGGCGCAGAACG	R	DEPDC5
cg26574610	37	22	24095989	TTGACCTGGGGCAAATCACTTCCCTGTGTGGGCCTTGGTTTTCTCATTCG	F	VPREB3
cg22964469	37	11	121337508	GTGACTCACCAGGGAGTTATTCTTATGACCAGGATGTGCCTGACATCTCG	R	SORL1
cg20934596	37	22	31481480	CGCCTGGCAGGCCCTGAGGTCTCACTGGGCCTCAGTCTCCCCAACAGCAC	R	SMTN
cg05533539	37	17	44104521	AGATATGCCCCCCTCATTACTGCCAACAGTTTCGGCTGCATTTCTTCACG	R	MAPT
cg10142436	37	15	42209178	CGCTGCTCTGTATTCTGACACTGTGAATAATGAAAACCCTTGTGTGGATG	R	EHD4
cg19140262	37	6	99380488	CGGCTTGTACTTCGAAGGGAAAAAGAGGAAGGAAAAGGACTGTTAATAAA	F	FBXL4
cg10789956	37	8	26467541	CGGGGAAAGCTAGGGTGTCCACCCCAGCCTGGGCTCCTGGTATCCCTAAG	F	DPYSL2
cg14590369	37	19	18113585	CGGCCCAGACACTCAACGGCGACTTCCTTAAAACACTGGAGAGGCAGCCG	F	ARRDC2
cg00310940	37	1	9129648	GGCATGGCCAAAGTGCACCCAGAATGTCTTCTCTCTCCATTCAGTGCACG	F	SLC2A5
cg01595717	37	9	140586201	GGAGAGACTGTCATCAAAGAGATGGACCCTTACAAGTGCTGGCAAGGACG	F	EHMT1
cg27531366	37	1	27627058	TCTGGAAGCTGATGGTAAGGGGGGTTGTGCACACCAGGAGCTCCAAATCG	F	WDTC1
cg07786657	37	1	167487633	TCCCCTACACATACACAAAGAGTTTCTAGAAGTTCCCTGCCGTCGACACG	R	CD247
cg04370174	37	4	8207250	CTGGCCTCTCAAGTGACTCAGCGGGCACAGTGGCTCCTGTTAAACACACG	F	SH3TC1
cg10131232	37	20	1610358	CATCTGCTCATCTTTCAAGACATGTTTCCTGAGAGTCTGTTATGTTCTCG	R	SIRPG
cg00262446	37	4	101439228	GAATAGCCACTGCCCATTCCTACTTATTTTGGGGGCTCTGATAAAGAACG	R	EMCN
cg11071448	37	1	202584465	TTCTGGTCTCAGCACCTGGTGCCATGTACTGGGTGCATAACTGAGAGACG	F	SYT2
cg15188623	37	15	90608429	CGGCTAAAAATACCCCAGACAGGAATTTAGCCTCCTTGAAACGGACACCA	R	ZNF710
cg07255197	37	17	76573553	CGCAGCAAATGAGGAACCAACCGTCACCCCACAGTGGAAAGGCTCTTAGA	F	DNAH17
cg25468516	37	11	65408028	CGCCACCCACACACCTTAGCTTTGGCCTGGGCCCAGAGTAAGGGTCCCAC	R	SIPA1
cg01582937	37	8	22411211	AGTTGGTGCTGAGTGCCCTGGGGTGTTCTGCATGTGGGCAAATGTGCACG	F	SORBS3
cg11139102	37	7	100073936	CGGTCCTGACAGGACCCAGACATCCAGTCCCAGGTTATTTTTATACTGTG	F	TSC22D4
cg04473078	37	16	4165886	GGCTCCTGCAGGATGGAGGGCTCCGCGCCGCCAGCGGAGTTGTTTGTGCG	F	ADCY9
cg17355865	37	11	76887139	GCAGGGACAGTGCGAGCTCCCAGTGCTGGGCTTCCCCATTTGCATTTCCG	R	MYO7A
cg13948857	37	5	131763756	CGGTATTCAGAGCCTTCAGACACATGGGCTGGGGTTGCTCAGCATCTGGC	F	C5orf56
cg02655351	37	1	3498101	GCTGCAGTTGCACAAGTCAGCAGGCATCAGGCCTCAACACTTGGGACACG	F	MEGF6
cg08874645	37	10	73093425	CGGGCAGGCTTCTGCATCCCCCAGAGGGTCCCGTGCATCAGTGTCACAAG	R	SLC29A3
cg19843939	37	5	118691561	AAGTTCTGCAAGAGTGACGAATCGCGTGTCAGCTGGGCGGCGGGAGTCCG	F	TNFAIP8
cg03364781	37	4	113298593	CGTCAGTGGAGTTACATGGGCCAAATGAAATGAATATACTGCATGATTTA	R	ALPK1
cg05524458	37	5	10566782	TGGCCTGGAGACTCAGTCTGTTAGGCTCGAGCCCCTGGGGATGGTTTACG	F	ANKRD33B
cg24937136	37	1	226593346	AGCCCGGCCCCAGAATGCTAAACTTGATCAGGTTCAGTTTCCTCCATCCG	R	PARP1
cg02574101	37	15	78286737	TCTCTTCTGCGGACATGGATTCAGCGAGGCTGGGGGTTCCTGGAGTCACG	F	LOC91450
cg19006008	37	19	16999768	TGTGGGTTATGGAGACCGGGCTGCCCCACGTGGCTATATCCAGTGTGGCG	F	F2RL3
cg22232207	37	20	44746825	CGCGCAGGAGTTTCCCCAGAACATTCCCACAAGTCTAATTCCCCCGGGAG	R	CD40
cg13767306	37	22	37710703	GAGACCCTCTGCAGAAGTATTATCAGAGTAGAGCTGACTTCCAGTACCCG	R	CYTH4
cg14788673	37	1	60164280	CGCCCAACTTCAGAGGGGAGCTGAAATCAGTTTCTACACCCAGGCTTCCT	R	FGGY
cg02022181	37	7	1063891	CGCCTGCAGGAGCTCAGAAGCCTCAGCTCAAGAGGAGCCCTTGCCAGAGA	F	C7orf50;MIR339
cg20117103	37	15	26045681	CGCGTGCCTGCTGGGCGCTGCTGCTCCCTGGCACTGTTCCACCGTGCACC	F	ATP10A
cg19750657	37	13	38935967	CGGACTGGATAGACAAAACTGCAGAAGGTGTATGTTGGGGAGAACTGAAA	F	UFM1
cg07545925	37	11	118214927	CGGAAAAACAAAAGGCATCTGCACCTGCAGCCCTGCTGAGGCCCCTGCTG	F	CD3G;CD3D
cg12577411	37	6	15551489	TTGAATCAGAAGTAGCACATCTTCAGCATCTCATACTTGTCTTTTGCACG	F	DTNBP1
cg20090290	37	11	46543695	CGTCTGAGAAGTCAGCCAGTTCCCCCTGGGAACATATGACCCTCTGCTAA	F	AMBRA1
cg23616139	37	1	221051907	GAAATCTGCTCTTGTGGGCACTTGCAAAACAACGAACCCCACGTGATCCG	R	HLX
cg08187585	37	14	105393182	GAAGGACTGCTGTTAAGGCGGTCCCCAGGGCTGAGCCTGGGCCAAGCACG	F	PLD4
cg16824282	37	3	128779590	CCTGGGTGGCAACTCTATGGGATACAGCTGAGGTGGCCGCTGCGGGAGCG	F	GP9
cg02625929	37	1	221052350	CGGGAGGCGGGCTTTGCAGAGCCCTAAAGAGTGAGATTACCGTCCCTTCC	F	HLX
cg10591771	37	19	3671118	AGGGCAGGAAGCCAGCGGTGGGCCGGGGCGGGACGTTCCAGACCTCATCG	R	PIP5K1C
cg02056653	37	5	140888468	TTTCTCTGTTTTCCCTAATTAACTCCAAAAGGAAGCCAGATCCGCCACCG	F	PCDHGA4;PCDHGC3;PCDHGA12;PCDHGA11;PCDHGA9;PCDHGA1;PCDHGB1;PCDHGB6;PCDHGB3;PCDHGB7;PCDHGA6;PCDHGA8;PCDHGA10;PCDHGA5;PCDHGB4;PCDHGC4;PCDHGA3;PCDHGA2;PCDHGA7;PCDHGB2;PCDHGC5;PCDHGB5
cg06786219	37	3	124499653	ACTCCCTCTATGTCTTTGAGCCACTTCCTGTTTACATGGCCACCTTTTCG	F	ITGB5
cg23387468	37	7	139079360	CGGATTGGAAATGTAGTTGATCAGGGAACTGATGAAAGTAAGATAAAGGA	F	LUC7L2
cg27280688	37	21	43823809	CGGTTGGACCTTTAGCCTCAAACTCCCGTGGTGGAAACAGTTAGGATTGG	F	UBASH3A
cg02368508	37	16	12060182	AAATAGATTTCAAAGATTCACCATCAAACCAACCTGTGTTTTTAAACTCG	F	TNFRSF17
cg04715649	37	14	103416122	GCAAGGACAGTGCTGCCCAAACGCAGACCTGAGATCCAAGACTTGGCTCG	R	CDC42BPB
cg19610383	37	8	26485445	CGGCTCAGCACATGTCCCTCGGGGCCCGTGATGCCCAGATCCAGGATCCT	R	DPYSL2
cg22056218	37	11	63973536	GAGACCCCTGAGGTGTCACCTAAGCAGGGACTTGATGGGAGTGAGCCTCG	R	FERMT3
cg01290568	37	2	113593859	CGGCTACGTTCATGTGTGATTTCTCTCAGCATCCAGTGCATGGCAGTCAT	F	IL1B
cg10253457	37	15	101460077	GGGAGCCCATAGGTTTCCTCTGCCTTTGGAGCGAACCCAGTCCCTTAGCG	R	LRRK1
cg26833538	37	11	67777715	GGGGTGGGGCGGAGTTGCCCTAGCCTCGTGCCTGACTCTGGCTCTGGGCG	F	ALDH3B1
cg09976369	37	2	3199889	CGTCCGTGCAGAGGGCTTGTTTGGTTTCCTAATCAGAAGCTGGAAACCAC	R	TSSC1
cg26795340	37	12	50504814	GGCCAGCATTATGCTAAAACCCTGTTACTCTCCAATGAACCAGGGAGGCG	R	GPD1;C12orf62
cg11963912	37	17	72439044	CCCCAAGGTTGAGAACCATTTGGCCCCGACCGGCATTCAGTGTGGGGGCG	F	GPRC5C
cg20464143	37	5	16728219	GTGTTGAGCGTGTGATTGAATGCTTCCTTGAGCTCTAGGAACATAGGCCG	R	MYO10
cg02297801	37	1	1710663	ACCCGGTGGCCTGGGGCACCTCTAGGGGGACCAGGGAGCCGTGTTTTGCG	R	NADK
cg07003587	37	17	79259040	CGGCCGAACCCCGTGCTGCTGGCCAGAGCTTGCAGGTCCCCAGAGGGTTC	F	SLC38A10
cg22905350	37	3	27401810	CGGTCACACATGAGAAGGCACATTCTCCCAAGAGGGATTCAAAAGCACAT	F	NEK10
cg05115424	37	17	64787379	CGACCCAGGCCCTAAAACTGGAGGTTTCATGCAAAAGGCCCCGCTTGGTA	F	PRKCA
cg13482010	37	3	122703782	CGTGTATTTCAAAGAAGTCTTTGGGAGAAACAGGGGGAAATTATTTTTTT	R	SEMA5B
cg15662251	37	1	26197855	CGAGGGCACAAGAGGGTGAACCAAATTAGCAGGTGATCCAAATGGCATAT	F	PAQR7
cg15897310	37	6	132272560	GAGGAATGTCCCTGTTTGTGTAGGACTCCATTCAGCTCATTGGCGAGCCG	F	CTGF
cg14251777	37	7	150147655	TGTGTGCCCTTAAGTGGCCTTTAGGACTTCCTCTCACAAGTCCTTCCTCG	F	GIMAP8
cg03145274	37	1	8383899	CGCGTTGCGGGGACAGCTCCTCTGTCACCAGATAGAGTCAGAGCCAGTCC	R	SLC45A1
cg07151443	37	6	32920962	CGCTTCTCTGATTGGTTTAGACAAAATGACAAGGGCACCTATTGGAAATG	R	HLA-DMA
cg01278291	37	5	176937363	CGCTGGGCATCCAGTCCACATGGGACCCACAGCCCTGAATGGCCCCAACC	F	DOK3
cg08995609	37	11	66104115	CGGCCTCCTGCAGCCTCACCAGCTACTCACATTGCACACGTGGGCGGGAA	F	RIN1
cg22996440	37	2	31361818	CGCGGTCAGCCAACTCCCCAGGGTGTTTCTATGCCTGCCTGCAGGTGCCT	F	GALNT14
cg19921353	37	6	33043574	CGGAGGAAAGACAGTGATACTCATTTTAACCAGTCAGATAAGTCATGATG	R	HLA-DPB1
cg01591579	37	2	234111145	CGGCACCTGTGTGAGGACGACATCCCGCCTTTGTCCCCTGAGCCCACACC	F	INPP5D
cg09578155	37	11	68141470	GCCGGTGGCTCTCAGAGCTATGTCCAGAGGGTGGCCAGGCAGTGCTCCCG	R	LRP5
cg12763828	37	1	9129646	CGCGTGCACTGAATGGAGAGAGAAGACATTCTGGGTGCACTTTGGCCATG	F	SLC2A5
cg01176028	37	21	43653234	CGGGTGGGCCTGCAGGGATCCAGTCTGACCTGCAGCCAAGAGTTTCACTT	F	ABCG1
cg27036638	37	12	53608721	CGCCCCCATTGTGCTGCCAAGGCTATAAGTGGATATCCTGCCGCCTGCAT	R	RARG
cg26396492	37	20	19915762	GACGTCATACTATTTTTGTCTTTGAATAGCTCATTGACACAATTGCCTCG	R	RIN2
cg20278269	37	11	68081607	AAACAGCGACAGTATCTGGGGAGTACAGGCCAGCGCCGCTCCTTTTTCCG	R	LRP5
cg27627006	37	11	96072706	CGGGGCCGTGAAGAGCCACAGTGGGCTTCCCTTGTGGCCTTCACAGCCCA	R	MAML2
cg09203501	37	7	5271545	TCCTACCTGTGTGAGAGGTCGTAGCGGGAGACAGCAACAGAGAGTAGGCG	R	WIPI2
cg24690709	37	4	100768712	CGTAGTTCAGAAACTGAAGTGAAACTTATAGCCAAGTTTCCAAGGCCTGT	F	DAPP1
cg02673417	37	6	137105249	CGCATAACACAGGCTTGTCTCACCCGTGGCCTTGGCTGGAGCCAGCCTTT	R	MAP3K5
cg27263049	37	8	145086300	ATCCCTGACCTCACTGTAAAGCCAGTGGACAATGTTAAGGAGCTAGCACG	R	SPATC1
cg18245281	37	20	57583076	CGGGCCCTGTTCTTACCAGAGAAGAAGGCCATGGTGTGGGCCCAAGGGCC	R	CTSZ
cg01467417	37	2	113874068	AGGAAGTGAAGGCCCCATGGGAAGTCCCTGCGGTCGGGAGCACCCAGGCG	R	IL1RN
cg12971694	37	9	35618412	CGGCTTAGCAATTGGCCCTGTGACTTCCAGTCACAAAAGAGGAAGGTGTT	F	CD72
cg13804478	37	1	155158319	CCCAGAGAGCCCTGAGATAGCGGGGATCCTGAACTGGACTGAATAAAACG	F	MUC1
cg17984638	37	4	48136452	CTGAGGGTATCTGCTATTAGTCTCTCATCCCCAAAGGTGTGGGTGACTCG	R	TXK
cg19844326	37	8	41755409	GGGGCCCAGCTCGCAGGCCCAGGACGTCGTTCTCTGCAGCTTGGTAGACG	F	ANK1
cg24864097	37	10	121127614	CCGTGGCTTTTGCTTGATTAGCTCATAGCTCCAGGGGAAGCCAGACCCCG	R	GRK5
cg22628286	37	19	35643121	GGGAATCTCTGTGGACTCTGGGACATGTCACATCCCACAGCCTCCCCACG	F	FXYD7
cg11321459	37	7	18535263	ATGAATCAACAACAGCATGGCCCACAGGCACAGAAATAGAACAATGGTCG	F	HDAC9
cg14989202	37	1	9714843	CAAATGTTTCCTTAACGTGGGACCTTCAGAAGGCTCTTTCAGGCTGGGCG	R	C1orf200;PIK3CD
cg13094252	37	8	104153753	ATCCATTGGCCACCTGGTGCCCCTCTCTCCCTGGATTTATACACAAGGCG	R	C8orf56;BAALC
cg11348106	37	17	75208807	CGATGCATCTATTATGAAGGCCAGAAGCAATGCCCCCGCCCCGAGGCTAC	R	SEC14L1
cg12960305	37	4	2794616	GGGGCGGGGCCGGTACCTCAGGGTGGGCGGGGAACTGCACGTGGCCTCCG	F	SH3BP2
cg19339902	37	4	8292261	CGGTGACATCTTAGGTAATGGGTGCAAAACCAGAACCAGGAAGTTGATGT	F	HTRA3
cg06560379	37	6	44231305	CGGAGGGAGGGAGGAACTGCTCTGGAAATCCCCTAGGCCAGGGCCTGCTC	F	NFKBIE
cg00739471	37	14	69415588	CGGGGCACCCAAAAGACAGCCACGTGCAGATCTCTGCCAGGGGGTCAAAG	F	ACTN1
cg26262049	37	11	10628012	CGACTTAGATACACAAAACCAGCTGGGAGGCTGCAGAATTGAATCAAATT	R	MRVI1
cg05276137	37	20	62370796	CGGGCTTCCCGGCAGCAGGTTACTCTTTAACGCTCGACTGCCCACCTCCA	R	SLC2A4RG
cg17398227	37	20	57582787	CGGTTCCCTTTTGCAGAGAAGGAAGGAGGGATCCTTCTAGAAAATGCCCC	F	CTSZ
cg16324306	37	14	93786330	CGGCCAGAGAGATAGAGGAAAACTAGAAAAATGTGGTCTCAATAGAATTC	F	BTBD7
cg03437770	37	16	12442738	ACACCACTCACCTCCCAGGGGAGTTGTAGGGTACAGGTGAGTACTGCTCG	R	SNX29
cg08854008	37	1	9714397	CGGAGCCCACAGCTTAGTGCAAAGACCTGGCGGCGTGGACTGAGGCTGCA	R	C1orf200;PIK3CD
cg14154784	37	9	84208253	CGGCAATGTGCTACGACTATGAAAAAGATGAAAAAAAGGAAAGATTCTCT	F	TLE1
cg01456517	37	10	6205229	GGGGGCCAAGACCAAGCCTCCTGGGGCTTAAGAAAATATCTCCAGAGACG	R	PFKFB3
cg02709032	37	19	33699683	CGACTCTCAGAAGCCTGTTTAAGGAAGCCCTAAAATGTGGACTGGGTTTC	R	SLC7A10;LRP3
cg03802696	37	11	128773751	CGGACCACATGGCAGGAAATCATGAGTTCCTTCCCTGGTGCTCCCCCCGG	F	KCNJ5;C11orf45
cg06164961	37	11	118175675	CCTCCGCCATCTTAGTAAAGTAACAGTCCCATGAAACAAAGATGCAGTCG	R	CD3E
cg12024826	37	10	49893336	CGAGGAGTGCTGCTGGAGCCCAGCCTGACTCCCAAACTTCAGCAGTGACA	R	WDFY4
